# Supplementary material for: Integrated analysis reveals critical cisplatin-resistance regulators E2F7 contributed to tumor progression and metastasis in lung adenocarcinoma
Source: Cancer Cell Int. 2024 May 17;24:173. doi: 10.1186/s12935-024-03366-6 (PMC11102206; doi:10.1186/s12935-024-03366-6)
Supplement: Supplementary file 1 — Supplementary Material 1. Table 1 The DEGs information of cisplatin-resistance and non-resistance LUAD cohorts. [file 12935_2024_3366_MOESM1_ESM.xls]

ID	logFC	AveExpr	t	P.Value	adj.P.Val	B
SLFN11	-3.808485	5.723829167	-47.22454554	8.68E-13	1.38E-08	18.30364295
PLA2G7	-3.250377667	5.7495125	-45.30267693	1.30E-12	1.38E-08	18.06740235
SCN3A	-2.767054667	5.892422333	-41.17352867	3.26E-12	1.95E-08	17.49007954
ACSS3	-2.974184	6.374541	-39.92880077	4.38E-12	1.95E-08	17.29479096
SERPINB11	-3.871269667	7.748219167	-39.72410461	4.61E-12	1.95E-08	17.26163411
TMPRSS15	-2.861460333	6.3272495	-36.6302772	1.01E-11	3.56E-08	16.72146538
ADGRV1	-2.663698	5.821268333	-35.31650626	1.43E-11	4.34E-08	16.46789508
NTS	-3.940517	6.4766655	-31.54721215	4.24E-11	8.95E-08	15.6463057
CNTN1	2.436845667	7.3453845	31.51421528	4.28E-11	8.95E-08	15.63843022
MCAM	-2.814734667	7.325879	-31.32115745	4.54E-11	8.95E-08	15.5920945
PAPPA	-2.147179333	6.752503667	-31.07524943	4.90E-11	8.95E-08	15.53242997
FST	-2.428357	8.5751265	-30.87015483	5.22E-11	8.95E-08	15.48210825
TMEM27	-2.85748	5.532118333	-30.71164687	5.48E-11	8.95E-08	15.44286364
CHL1	-2.683385333	7.532389667	-29.4900414	8.10E-11	1.23E-07	15.12971122
RAB3C	-3.509683667	6.5936235	-29.14527401	9.07E-11	1.28E-07	15.03777345
IGFBP3	-2.104391667	7.8576225	-28.94541455	9.69E-11	1.28E-07	14.98373215
ATP11A	2.245599	8.381534167	28.43441399	1.15E-10	1.43E-07	14.84301182
SH2D2A	-2.432153	7.694358167	-27.7571214	1.45E-10	1.71E-07	14.6506731
FAM216B	-3.671659	5.493651833	-27.5555359	1.55E-10	1.73E-07	14.59210313
GJA5	2.451730667	9.247394667	27.13294536	1.80E-10	1.91E-07	14.46729075
ALDH1A1	-2.938040333	8.421607167	-26.81818932	2.01E-10	2.03E-07	14.37250159
COL3A1	2.377368333	8.506360167	26.60969112	2.17E-10	2.09E-07	14.30883464
PEG10	-2.105390667	6.073993333	-26.43823242	2.31E-10	2.13E-07	14.25594541
CD24	-2.173179333	7.588860667	-24.96060846	4.00E-10	3.48E-07	13.77931131
LIN7A	-2.107465333	7.07258	-24.84532948	4.18E-10	3.48E-07	13.740487
EPHA4	-2.3122	7.726123	-24.79467864	4.27E-10	3.48E-07	13.72335043
ANTXR2	2.225834333	7.740057167	22.90666902	9.09E-10	6.91E-07	13.04874483
CDH11	-1.554676667	11.52878167	-22.89932477	9.11E-10	6.91E-07	13.04597737
FADS2	-1.759810667	8.649327667	-22.71427667	9.85E-10	7.20E-07	12.97586075
NCAM2	-1.702481667	7.191239833	-22.46280925	1.10E-09	7.65E-07	12.87937065
PPEF1	-2.082736667	6.858561333	-22.34908813	1.15E-09	7.65E-07	12.83527169
ADARB1	2.176843667	7.8810025	22.34028162	1.15E-09	7.65E-07	12.83184453
LY75-CD302	1.923455333	5.670635333	21.89987552	1.39E-09	8.66E-07	12.65819187
AKR1C3	-1.623036667	11.357685	-21.86630038	1.42E-09	8.66E-07	12.64476868
ADGRL2	-1.832656333	7.068492167	-21.84354855	1.43E-09	8.66E-07	12.63565755
FAM83A	1.861859333	7.659580667	21.16517034	1.93E-09	1.14E-06	12.3582925
GALC	-1.573624	8.897121	-20.61141881	2.48E-09	1.42E-06	12.12340796
SLC38A5	-2.075290333	6.501925833	-20.49294498	2.62E-09	1.43E-06	12.07212732
ESM1	-1.574944333	6.348726167	-20.48379726	2.63E-09	1.43E-06	12.06815243
PHLDB2	1.997581333	7.616944	20.39822617	2.74E-09	1.43E-06	12.03086255
TGM2	1.628867	7.247580833	20.37735951	2.77E-09	1.43E-06	12.02173985
MYH10	1.513971333	8.060622333	20.17682178	3.04E-09	1.53E-06	11.93347165
TPM2	1.945002	6.739555667	20.02426655	3.27E-09	1.61E-06	11.8655935
KCNK2	-2.501362667	7.110556	-19.83754828	3.57E-09	1.72E-06	11.78164281
FAM107B	-1.588658333	8.115368833	-19.64780879	3.91E-09	1.81E-06	11.69533504
FRY	-1.467966	6.412634667	-19.63567699	3.93E-09	1.81E-06	11.68978195
WARS	-1.371899	10.56904383	-19.49873274	4.20E-09	1.90E-06	11.62680674
NAV2	-1.678519	6.281062833	-19.12740459	5.04E-09	2.21E-06	11.45330848
ACP6	1.406802667	7.835135	19.09947356	5.11E-09	2.21E-06	11.44009358
NPR3	-1.907258	6.484014	-18.96281797	5.47E-09	2.30E-06	11.37510101
ROBO1	2.030652667	9.285030333	18.92319014	5.58E-09	2.30E-06	11.35614886
TC2N	-1.397497333	6.310228	-18.9062878	5.63E-09	2.30E-06	11.34805076
CDR1	-1.792933	6.005775833	-18.67390155	6.33E-09	2.53E-06	11.23582479
IL1R1	-1.242273333	7.730286	-18.24434324	7.88E-09	3.06E-06	11.02393166
CACNA2D3	-1.682928333	6.081288833	-18.23506323	7.92E-09	3.06E-06	11.01928896
ZEB2	-1.986131667	7.1856845	-18.08568768	8.56E-09	3.24E-06	10.94417223
S100A16	-1.605269	6.914991833	-18.00041706	8.95E-09	3.31E-06	10.90096397
CDK14	1.214667667	5.668303167	17.97685236	9.06E-09	3.31E-06	10.88898088
SLC16A6	-1.513264667	9.618331	-17.94283437	9.23E-09	3.32E-06	10.87164957
CA2	1.274483667	7.9762425	17.74992193	1.02E-08	3.61E-06	10.77263257
ZNF804A	-2.071768667	5.558530333	-17.71023409	1.04E-08	3.63E-06	10.75210593
HPGDS	-1.405636	8.359437667	-17.58666104	1.11E-08	3.81E-06	10.68784903
MACC1	-1.908953667	6.422263167	-17.53830517	1.14E-08	3.85E-06	10.66256139
PHACTR2	1.925601333	5.824087333	17.46229566	1.19E-08	3.95E-06	10.62264842
GFPT2	1.341639333	8.209325333	17.41401166	1.22E-08	3.99E-06	10.59718959
TM4SF19	1.204792333	6.944677833	17.21783345	1.36E-08	4.38E-06	10.49290501
IL18R1	-1.974029	6.390147833	-17.07679047	1.47E-08	4.63E-06	10.41708031
KIAA1324L	1.346014667	8.362491333	17.05977543	1.48E-08	4.63E-06	10.40788445
SNAP25	1.52974	6.32482	16.97884369	1.55E-08	4.77E-06	10.36400021
ADGRG3	1.532015	6.840558833	16.80591185	1.71E-08	5.18E-06	10.26942357
TMTC1	1.2129	8.010371	16.69925962	1.82E-08	5.38E-06	10.21054085
SLPI	1.652049	8.092619833	16.67189902	1.84E-08	5.38E-06	10.19536617
SERPINB2	-1.239996667	10.918685	-16.63406735	1.88E-08	5.38E-06	10.17433743
CRYAB	-1.378477333	5.282335333	-16.62700594	1.89E-08	5.38E-06	10.17040633
MYO5C	-1.281053	5.442778833	-16.615324	1.90E-08	5.38E-06	10.16389884
ADGRD1	-1.269484	8.496242	-16.57751901	1.94E-08	5.43E-06	10.14280375
TENM3	1.405794667	8.401245333	16.54790567	1.98E-08	5.45E-06	10.1262415
AMDHD1	-1.498119667	6.688306833	-16.37942781	2.18E-08	5.92E-06	10.03137309
PLAC4	-1.512210667	6.286223333	-16.34455027	2.22E-08	5.96E-06	10.0115964
ADAMTS9	-1.252415333	5.315815333	-16.18246907	2.44E-08	6.46E-06	9.91906471
PRICKLE1	-1.359765333	7.918719667	-16.13346728	2.51E-08	6.57E-06	9.890885005
SCUBE1	1.344293	6.3789395	15.97611453	2.75E-08	7.04E-06	9.799744439
UGT8	-1.317037333	6.441162667	-15.97263201	2.76E-08	7.04E-06	9.79771601
AKR1C2	-1.138733333	11.06117	-15.93954889	2.81E-08	7.10E-06	9.778421822
MYO1E	1.297100667	8.759779	15.777261	3.09E-08	7.72E-06	9.683125769
TUBB4A	-1.510972	7.168138333	-15.55319225	3.54E-08	8.67E-06	9.549752619
IGF2BP1	1.644499667	7.7857695	15.5336538	3.58E-08	8.67E-06	9.53802233
NLGN4Y	1.396771	6.7852205	15.52499528	3.60E-08	8.67E-06	9.532818824
DKK1	-1.183688	6.582236	-15.4624492	3.73E-08	8.90E-06	9.495135488
LXN	-1.018431333	7.392451	-15.41259613	3.85E-08	9.07E-06	9.464979429
ABCA8	-1.78559	6.065897	-15.31940476	4.07E-08	9.49E-06	9.408320188
FRMD6	-1.092313333	8.472443333	-15.28196671	4.17E-08	9.61E-06	9.385451989
SEMA5A	-1.146622333	5.9170855	-15.2581272	4.23E-08	9.64E-06	9.370858226
PDK4	1.283008667	8.915329667	15.16327543	4.48E-08	1.01E-05	9.312545568
SLC26A2	1.284294	9.584499667	15.07975864	4.72E-08	1.05E-05	9.260871471
SERPIND1	-1.401369	7.105596833	-14.86496455	5.40E-08	1.19E-05	9.126532831
NEDD9	-1.707885	6.9011665	-14.83178035	5.51E-08	1.20E-05	9.105591268
CPLX2	1.083806667	7.209093333	14.76368229	5.75E-08	1.24E-05	9.062457898
CALB2	1.160546333	6.199252167	14.58455521	6.44E-08	1.38E-05	8.947968851
TIPARP	1.139139	7.6597665	14.483328	6.87E-08	1.46E-05	8.882600893
IFITM2	-1.048615	8.3156675	-14.43284027	7.10E-08	1.49E-05	8.849815486
FSTL1	-1.259251667	9.1257685	-14.41156984	7.20E-08	1.50E-05	8.835966374
ELMO1	-2.101608667	6.155056333	-14.10086232	8.82E-08	1.82E-05	8.631152839
AQP3	-1.054664333	7.7349755	-14.07668064	8.96E-08	1.83E-05	8.615012664
INPP4B	-2.03279	5.699629667	-13.96475707	9.65E-08	1.95E-05	8.539926062
NOTCH3	-1.103643667	8.9174875	-13.82112386	1.06E-07	2.11E-05	8.442634124
PLAT	-1.260821	7.741538167	-13.81905117	1.06E-07	2.11E-05	8.441222409
TXLNGY	1.286593333	7.736346	13.80445874	1.07E-07	2.11E-05	8.431277215
SEMA3D	-1.103836333	8.784420833	-13.68450529	1.16E-07	2.27E-05	8.349106371
SGCE	-1.139244	4.711617667	-13.53973433	1.28E-07	2.48E-05	8.248929532
COL12A1	1.376002333	6.019328167	13.49126322	1.33E-07	2.54E-05	8.215140304
GPR65	-1.483351	6.065738167	-13.46445885	1.35E-07	2.54E-05	8.196400915
TGFBR3	1.373951	7.521803167	13.43648503	1.38E-07	2.54E-05	8.176802713
VAV3	1.310544667	4.775761667	13.42517081	1.39E-07	2.54E-05	8.168864084
APLN	-1.249288	7.158697667	-13.38995177	1.42E-07	2.56E-05	8.144108293
TXLNGY	1.13267	8.040684667	13.36216248	1.45E-07	2.57E-05	8.124527438
PAPPA2	1.147611	7.946866833	13.34559001	1.47E-07	2.57E-05	8.112830151
TSPAN13	-1.090690667	8.878113667	-13.30124388	1.51E-07	2.63E-05	8.081455692
CPVL	-1.165431667	6.573132833	-13.26938813	1.55E-07	2.67E-05	8.0588515
CP	1.710655333	4.561965	13.24841564	1.57E-07	2.69E-05	8.043939351
CHRNA9	1.576803667	6.2480245	13.13730323	1.70E-07	2.88E-05	7.964528081
PAG1	-1.095533	8.159333167	-13.06486499	1.79E-07	2.98E-05	7.912385552
DCLK1	-1.301574333	6.855105167	-13.0641823	1.79E-07	2.98E-05	7.911892732
PTPN20	1.455877667	5.3728045	13.05434697	1.80E-07	2.98E-05	7.904789898
CNTNAP3B	-1.110662	4.851547667	-13.00106366	1.87E-07	3.04E-05	7.86621479
KCNK1	1.381863	7.2224925	12.99613569	1.88E-07	3.04E-05	7.862638989
CDH2	1.059544	5.700425333	12.98198764	1.89E-07	3.04E-05	7.852365266
TMOD1	-1.093311	7.6451615	-12.92523792	1.97E-07	3.12E-05	7.811041106
FGD6	1.090739667	7.727124167	12.73457263	2.26E-07	3.49E-05	7.670840196
PTPN20	2.102979	5.0599445	12.63826441	2.42E-07	3.70E-05	7.599213255
RASGRF2	1.110234	4.717982333	12.56741325	2.55E-07	3.84E-05	7.546167531
PRKCB	-1.131294333	5.360901167	-12.54589847	2.59E-07	3.87E-05	7.530000081
NAP1L3	-1.110250333	7.162707833	-12.44142498	2.80E-07	4.15E-05	7.45109529
PKP2	1.177753667	7.365704167	12.42831177	2.83E-07	4.15E-05	7.441144573
DSP	1.103745	5.638362167	12.42523047	2.83E-07	4.15E-05	7.438804866
BMP5	1.424889333	6.225378333	12.41565222	2.85E-07	4.15E-05	7.431528148
TNFRSF19	-1.067803333	7.343618333	-12.39350758	2.90E-07	4.19E-05	7.414683099
MLPH	-1.237367333	7.179672333	-12.34754816	3.00E-07	4.30E-05	7.379626483
NPR3	-1.730102	6.259495333	-12.1659477	3.44E-07	4.89E-05	7.239824775
ALX1	1.054638333	5.8518745	11.99941811	3.90E-07	5.40E-05	7.109796854
IGFBP4	1.495253667	8.3519475	11.97148239	3.98E-07	5.40E-05	7.087810311
SLCO5A1	-1.359312667	6.677006333	-11.97054394	3.99E-07	5.40E-05	7.087070841
ITGB8	1.091237333	8.272814	11.95452946	4.04E-07	5.42E-05	7.074443069
PTPRN	1.166964	6.702798333	11.70052301	4.91E-07	6.35E-05	6.871907301
FGF14	-1.448682	4.571321667	-11.65911921	5.07E-07	6.46E-05	6.838487448
FLRT3	1.223218	5.633872667	11.65069567	5.10E-07	6.46E-05	6.831674119
TEX15	-1.128965333	4.511702667	-11.47753785	5.85E-07	7.17E-05	6.690548946
ERO1B	1.028998	6.297022667	11.40965039	6.17E-07	7.48E-05	6.634658429
NKAIN2	-1.117936667	5.186429667	-11.31107627	6.68E-07	8.05E-05	6.552932605
RAB39B	-1.179048333	6.774395833	-11.23176977	7.12E-07	8.38E-05	6.486684477
AADAC	1.012363667	6.0559015	11.09444865	7.96E-07	9.17E-05	6.370912242
RGL1	-1.070308	5.86059	-11.00146999	8.59E-07	9.59E-05	6.291749134
CFH	-1.073306667	7.281580333	-10.97367301	8.78E-07	9.76E-05	6.267959571
SUCNR1	1.209655333	7.283741667	10.82846989	9.91E-07	0.000106668	6.142759446
DOC2B	-1.319951333	7.588973667	-10.81023124	1.01E-06	0.000107755	6.126921965
SOX6	-1.172618	5.857931	-10.72096897	1.08E-06	0.000115531	6.049048734
ANO3	-1.113569333	5.956442	-10.64933345	1.15E-06	0.000121497	5.986114219
ANO5	1.418462	5.104151667	10.57888948	1.22E-06	0.000127699	5.923841327
E2F7	1.000231	8.487037167	10.50261909	1.30E-06	0.000133	5.855982916
PNPLA4	1.422532	5.892141667	10.46245661	1.35E-06	0.000135057	5.820066731
SPATA7	-1.000341333	5.974852333	-10.36528661	1.47E-06	0.000142295	5.732642136
PKIA	1.067919	6.549270833	10.36412013	1.47E-06	0.000142295	5.731588078
KIAA1462	-1.511860667	6.009444333	-10.33136426	1.51E-06	0.000145723	5.70194457
MRAP2	1.072777667	6.2332075	10.29550017	1.56E-06	0.000149605	5.669389263
CYP24A1	-1.108626667	5.547996667	-10.21070214	1.68E-06	0.000159701	5.592000471
FAM133A	-1.321193333	4.717754667	-10.11512605	1.83E-06	0.000168414	5.504070682
SLC15A5	-1.304963	5.561483833	-9.594364099	2.92E-06	0.00024689	5.011420516
MMP1	-1.271607	5.3766385	-9.4764761	3.26E-06	0.000267934	4.896608459
ARHGEF5	1.028887333	5.686922	9.439014654	3.37E-06	0.000276398	4.859862289
AKAP2	-1.033354667	6.323933333	-9.016171336	5.05E-06	0.000378422	4.436084924
TMEM100	-1.299515	6.108526167	-8.922245158	5.53E-06	0.000404688	4.339646289
TCP11L2	1.016089	6.737106833	8.73472455	6.66E-06	0.000464549	4.144520181
PCDH7	-1.016816333	5.588102833	-8.452956584	8.85E-06	0.000593776	3.844664261
MYEF2	-1.039136667	7.040652	-8.181328252	1.17E-05	0.000760001	3.547763952
ZNF204P	1.660894	5.003628333	8.035426639	1.37E-05	0.00084513	3.385009237
SCRN1	1.520855	5.927325167	7.965862778	1.47E-05	0.000891975	3.306585338
IL1B	1.115838667	6.846306333	7.305321433	3.05E-05	0.001626783	2.534315235
IL18	1.316005	4.891155833	6.94036705	4.66E-05	0.002268723	2.085173177
ALOX12P2	1.108331667	5.567066167	6.86242936	5.12E-05	0.002427417	1.987089756
PLAC8	1.061742667	5.791252333	6.731428778	5.99E-05	0.002724735	1.820470595
LOC100130876	1.145708	7.719491	5.606193768	0.000252707	0.007848355	0.294455039
