# Supplementary material for: Integrated analysis reveals critical cisplatin-resistance regulators E2F7 contributed to tumor progression and metastasis in lung adenocarcinoma
Source: Cancer Cell Int. 2024 May 17;24:173. doi: 10.1186/s12935-024-03366-6 (PMC11102206; doi:10.1186/s12935-024-03366-6)
Supplement: Supplementary file 2 — Supplementary Material 2. Table 2. Univariate regression analysis of cisplatin-resistance and non-resistance LUAD cohorts. [file 12935_2024_3366_MOESM2_ESM.xls]

## Sheet: Sheet2
id	HR	HR.95L	HR.95H	pvalue
KCNK1	1.02727	1.0093	1.04556	0.00280791
TPM2	1.00625	1.00058	1.01194	0.0306864
S100A16	1.00297	1.00182	1.00412	4.04944e-07
CYP24A1	1.00241	1.00075	1.00407	0.00433832
PCDH7	1.06758	1.03545	1.10071	2.73906e-05
CALB2	1.00957	1.00434	1.01484	0.000329545
ANO3	1.19915	1.08515	1.32513	0.000366145
IGF2BP1	1.05339	1.02668	1.0808	7.20504e-05
E2F7	1.3128	1.18426	1.45529	2.25879e-07
FRMD6	1.08464	1.04326	1.12766	4.2394e-05
NTS	1.0003	1.00006	1.00053	0.0122257
KCNK2	1.1032	1.0454	1.1642	0.000347675
IGFBP3	1.00225	1.0009	1.0036	0.0011021
DOC2B	1.04764	1.00544	1.09162	0.0265175
MYO1E	1.04266	1.02615	1.05943	2.88131e-07
DKK1	1.00877	1.00497	1.01258	5.77799e-06
PKP2	1.05838	1.03508	1.08221	5.85357e-07
NCAM2	1.08331	1.02247	1.14776	0.00665609
PHLDB2	1.06607	1.02075	1.1134	0.00389575
TENM3	1.14853	1.06467	1.23901	0.000344031
ADGRG3	1.18307	1.08755	1.28698	9.08479e-05
PLAC4	1.03187	1.01042	1.05377	0.00342481
ANTXR2	1.04051	1.01103	1.07084	0.00675719
AMDHD1	1.12091	1.06816	1.17627	3.47502e-06
CDH2	1.02212	1.0001	1.04463	0.0489745
GFPT2	1.05062	1.02698	1.07482	2.11987e-05
FST	1.01261	1.00141	1.02394	0.0271874
MCAM	1.01744	1.00339	1.03168	0.0147847
FAM83A	1.00978	1.00715	1.01242	2.75147e-13
TM4SF19	1.12781	1.05559	1.20497	0.000367661
