# Supplementary material for: Integrated analysis reveals critical cisplatin-resistance regulators E2F7 contributed to tumor progression and metastasis in lung adenocarcinoma
Source: Cancer Cell Int. 2024 May 17;24:173. doi: 10.1186/s12935-024-03366-6 (PMC11102206; doi:10.1186/s12935-024-03366-6)
Supplement: Supplementary file 3 — Supplementary Material 3. Table 3 Random forest of cisplatin-resistance and non-resistance LUAD cohorts. [file 12935_2024_3366_MOESM3_ESM.xls]

## Sheet: Sheet1
gene	raw.importance	rel.importance
KCNK1	0.0107792	1
FRMD6	0.00940355	0.872381
TENM3	0.00468124	0.434286
DKK1	0.00412689	0.382857
FAM83A	0.00410635	0.380952
KCNK2	0.00307977	0.285714
E2F7	0.00305923	0.28381
NTS	0.00268966	0.249524
IGF2BP1	0.00254594	0.23619
RAB39B	0.00252541	0.234286
ERO1B	0.00227903	0.211429
